# Supplementary material for: Genomic Differentiation, Diversity, and Genetic Structuring of Euterpe edulis Mart. Morphotype in Espírito Santo, Brazil
Source: Ecol Evol. 2026 Jan 20;16(1):e72921. doi: 10.1002/ece3.72921 (PMC12819052; doi:10.1002/ece3.72921)
Supplement: Supplementary file 1 — Figure S1: ece372921‐sup‐0001‐Supinfo.zip. [file ECE3-16-e72921-s002.zip]

Archive with 2 entries (2 files):
- ece372921-sup-0001-FigureS1-S2-TableS1-S3@18122025_Supplementary material.docx
- Supplementary material.docx
