# Supplementary material for: Genomic Differentiation, Diversity, and Genetic Structuring of Euterpe edulis Mart. Morphotype in Espírito Santo, Brazil
Source: Ecol Evol. 2026 Jan 20;16(1):e72921. doi: 10.1002/ece3.72921 (PMC12819052; doi:10.1002/ece3.72921)
Supplement: Supplementary file 2 — Data S1: ece372921‐sup‐0002‐DataS1.xlsx. [file ECE3-16-e72921-s001.xlsx]

## Sheet: 18122025_Raw Sequencing Data
Pop	Ind	101207700-46-G/C	101143896-45-C/T	101316561-10-G/A	101111931-9-A/C	101119918-33-A/G	101156216-10-G/A	101201026-54-G/A	101226312-30-T/A	101012503-36-T/A	101295973-17-G/A	101121612-12-A/G	101059811-19-C/T	101121176-25-C/T	101237434-23-C/T	101226645-18-A/G	101077836-14-T/C	101200905-14-G/A	101313173-39-C/T	101182976-21-G/A	101273254-41-C/T	101273180-7-C/T	101077929-18-T/A	101295015-22-G/A	101217370-57-A/T	101321728-45-T/A	101250269-58-G/A	101073240-22-T/A	101186713-37-A/T	101186239-37-C/T	101199312-56-A/G	100920165-8-T/G	101011243-29-C/A	101015451-20-G/T	101142467-34-T/G	101178327-20-T/C	101253665-7-T/A	101017050-45-G/A	101157849-14-C/T	101017720-8-A/G	101121520-10-C/G	101109575-11-T/A	101157871-48-C/A	100919431-14-A/T	101074801-21-G/A	100922208-20-T/C	101159337-16-C/T	101048773-35-C/T	101015553-38-T/A
AL	genotype 223.1	0	2	2	0	0	1	0	0	2	0	0	0	0	0	0	0	2	0	0	0	0	0	0	2	0	NA	0	0	0	2	0	0	0	0	0	0	0	0	0	2	NA	0	2	0	0	0	2	0
AL	genotype 230.1	0	2	2	NA	0	2	0	1	2	0	0	0	0	0	0	0	0	0	0	0	0	0	2	2	0	2	0	0	0	2	0	0	0	0	0	0	0	0	0	2	2	0	2	0	0	0	2	0
AL	genotype 231.1	0	1	2	NA	0	0	NA	0	2	0	0	0	0	0	0	0	1	0	0	0	0	0	2	2	0	2	0	0	0	2	0	0	0	0	0	0	0	1	0	2	2	0	2	0	0	0	2	0
AL	genotype 233	0	2	2	NA	0	0	0	0	1	0	0	0	0	0	0	0	1	0	0	0	0	0	1	2	0	2	0	0	0	2	0	NA	0	0	0	0	0	0	0	2	2	0	2	0	0	0	2	0
AL	genotype 219.1	0	0	2	0	0	2	0	0	2	0	0	0	0	0	0	0	1	0	0	0	0	0	0	2	0	NA	0	0	0	2	0	0	0	0	0	0	0	0	0	2	2	0	2	0	0	0	2	0
AL	genotype 236	0	1	2	0	0	2	NA	0	2	0	0	0	0	0	0	0	2	0	0	0	0	0	1	2	0	2	0	0	0	2	0	0	0	0	0	0	0	0	0	2	NA	0	2	0	0	0	2	0
AL	genotype 221.1	0	2	2	0	0	0	0	0	2	0	0	0	0	0	0	0	2	0	0	0	0	0	0	2	0	NA	0	0	0	2	0	0	0	0	0	0	0	0	0	2	NA	0	2	0	0	0	2	0
AL	genotype 237	0	2	1	0	0	1	0	0	2	0	0	0	0	0	0	0	0	0	0	0	0	0	0	2	0	2	0	0	0	2	0	0	0	0	0	0	0	0	0	2	0	0	1	0	0	0	2	0
AL	genotype 226	0	1	2	0	0	1	0	0	2	0	0	0	0	0	0	0	1	0	0	0	0	0	2	2	0	2	0	0	0	2	0	0	0	0	0	0	0	1	0	2	2	0	2	0	0	0	2	0
AL	genotype 228	0	0	2	0	0	1	0	0	0	0	0	0	0	0	0	0	2	0	0	0	0	0	1	2	0	2	0	0	0	2	0	0	0	0	0	0	0	0	0	2	2	0	2	0	0	0	2	0
RS	genotype 577	0	0	0	0	1	0	NA	0	0	1	0	0	1	0	1	0	0	0	0	0	0	0	0	2	0	0	2	1	2	0	0	0	0	1	1	2	0	0	0	2	0	1	1	0	0	0	0	2
RS	genotype 566	1	0	0	0	1	0	NA	0	0	2	0	NA	2	2	0	NA	0	0	0	0	1	0	0	NA	0	0	2	0	2	0	0	0	0	0	0	0	0	0	0	2	0	0	0	0	0	0	0	2
RS	genotype 580	0	0	0	NA	1	0	1	2	0	1	1	0	2	2	0	0	0	0	0	0	0	0	0	NA	0	0	1	0	0	0	0	NA	0	1	0	0	0	0	0	2	0	0	0	0	0	0	0	0
RS	genotype 568	1	0	0	0	1	0	2	0	0	0	1	0	1	1	0	NA	0	0	0	0	1	0	0	2	0	0	2	1	2	0	0	0	0	1	2	0	0	0	1	2	0	0	0	0	0	0	0	0
RS	genotype 570	0	0	0	NA	0	0	2	1	0	2	2	0	1	1	0	NA	0	0	0	0	1	0	0	2	0	0	1	0	0	0	0	0	0	0	0	0	0	0	1	2	0	0	0	0	0	0	0	0
RS	genotype 571	0	0	0	0	1	0	1	0	0	0	1	0	2	1	0	0	0	0	0	0	1	0	0	2	NA	0	1	0	2	0	0	0	0	1	1	1	0	0	0	2	0	1	0	0	0	0	NA	2
RS	genotype 572	0	0	0	0	1	0	0	1	0	0	0	0	1	0	0	0	0	0	0	0	0	1	0	2	0	0	2	0	1	0	0	0	0	1	0	0	0	0	0	2	0	1	0	0	0	0	1	0
RS	genotype 573	1	0	0	0	1	0	0	0	0	1	1	0	1	0	0	NA	0	0	0	0	1	0	0	2	0	0	2	1	2	1	0	0	0	2	1	1	0	0	0	2	0	0	0	0	0	0	0	0
RS	genotype 575	0	0	0	0	1	0	2	0	0	0	1	0	0	1	0	0	0	0	0	0	1	0	0	2	0	0	2	1	1	0	0	0	0	1	2	0	0	0	0	2	0	0	1	0	0	0	0	2
E. edulis_RN	genotype 16.8	1	0	0	0	0	0	0	NA	0	0	0	0	0	0	0	1	0	0	0	0	1	0	0	2	0	0	0	0	0	0	0	0	0	0	0	0	0	0	0	2	0	0	0	0	0	0	0	0
RJ	genotype 424	0	0	0	0	1	0	1	0	0	0	2	0	1	0	0	0	0	0	0	NA	NA	0	0	NA	0	0	2	0	2	0	0	NA	0	2	0	0	0	NA	0	2	0	2	0	0	1	0	0	2
Possible Hybrid	genotype 22.7	0	0	NA	0	0	0	0	2	0	0	0	0	0	0	0	1	0	1	0	0	0	1	1	2	0	0	0	0	0	1	0	0	0	0	0	0	0	0	1	2	0	0	0	0	0	0	0	0
E.espiritosantensis	genotype p12	0	0	0	2	0	0	0	0	0	2	0	0	2	0	0	2	0	1	0	0	NA	0	0	0	0	0	0	0	0	0	0	0	0	0	0	0	0	0	0	0	0	0	0	1	0	0	0	0
E. edulis_RN	genotype 13.8	0	0	0	0	0	0	0	1	0	0	0	0	0	0	1	0	0	0	1	0	0	0	0	2	1	0	0	0	0	0	0	0	0	0	1	0	0	1	0	2	0	0	0	0	0	0	0	0
Santa Marta	genotype 07	0	0	0	0	0	0	0	0	0	0	0	0	0	0	0	0	0	0	0	0	0	0	0	2	1	1	0	0	0	0	0	0	0	0	0	0	0	0	0	2	0	0	0	0	0	0	0	0
Santa Marta	genotype 04	0	0	0	0	0	0	0	0	0	0	0	0	0	0	0	0	0	0	0	0	1	0	0	2	0	1	0	0	0	0	0	0	0	0	0	0	0	0	0	2	0	0	0	0	0	0	0	0
E. edulis_ALE	genotype 8.1	0	0	0	0	1	0	0	0	0	0	0	0	0	0	0	2	0	0	1	0	0	2	0	2	0	0	0	0	0	0	0	0	0	0	0	0	0	0	0	2	0	0	0	0	0	0	0	0
DF	genotype 605	0	0	0	2	0	0	0	2	0	0	0	2	2	0	0	0	0	0	0	2	0	0	0	2	0	0	0	2	0	2	0	2	2	0	0	0	0	0	0	2	0	0	1	0	1	0	0	0
E. edulis_MI	genotype 03.2	0	0	0	0	0	0	0	1	0	0	0	0	0	0	1	2	0	0	1	0	0	1	0	2	0	0	0	0	1	0	0	0	0	0	0	0	0	0	0	2	0	0	0	0	0	0	0	0
Tiller	genotype 02.4	2	0	0	0	0	0	0	1	0	0	0	0	0	0	0	0	0	0	0	0	0	1	0	2	0	0	0	0	0	0	0	0	0	0	0	0	NA	2	0	2	0	0	2	0	0	2	0	0
Hybrid_EO	genotype 04.2	0	0	0	0	0	0	0	0	0	0	0	0	0	0	0	0	0	0	0	0	2	0	1	2	0	0	0	0	0	0	0	0	0	0	0	0	0	0	0	2	0	0	0	0	0	0	0	0
E. edulis_RN	genotype 02.2	0	0	0	0	0	0	0	1	0	0	0	0	0	0	1	1	0	0	0	0	1	0	0	2	0	0	0	0	0	0	0	0	0	0	0	1	0	0	0	2	0	0	0	0	0	0	0	0
RJ	genotype 427	1	0	0	0	1	0	1	1	0	0	2	0	0	1	0	0	0	0	0	0	0	0	0	NA	0	0	2	0	2	0	0	0	0	2	0	0	0	0	0	2	0	2	NA	0	0	0	0	NA
Possible Hybrid	genotype 10.7	1	0	0	0	0	0	0	0	0	0	0	0	0	0	0	0	0	0	0	0	0	1	0	2	0	0	0	0	0	0	NA	0	0	0	0	0	0	0	0	2	0	0	0	0	0	0	0	0
E.espiritosantensis	genotype p13	0	0	NA	2	0	0	0	0	0	0	0	0	0	0	0	2	0	2	0	0	0	0	0	0	0	0	0	0	0	0	0	0	0	0	0	0	2	0	0	0	0	0	0	2	0	0	0	NA
E. edulis_RN	genotype 15.8	0	0	0	0	0	0	0	1	0	0	0	0	0	0	1	1	0	0	1	0	1	0	0	2	0	0	0	0	0	0	0	0	0	0	0	2	0	0	0	2	0	0	0	0	0	0	0	0
Santa Marta	genotype 04.1	0	0	0	0	0	0	0	0	0	0	0	0	0	0	1	1	0	0	1	0	0	0	0	2	0	1	0	0	0	0	1	0	0	0	0	1	0	0	0	2	0	0	0	0	0	0	0	0
E. edulis_GUA	genotype 1	1	0	0	0	0	0	0	0	0	0	0	0	0	0	1	2	0	0	0	0	0	0	0	2	0	2	0	0	0	0	2	0	0	0	0	1	0	0	0	2	0	0	0	0	0	0	0	0
E. edulis_ALE	genotype 13	0	0	0	0	0	0	0	0	0	0	0	0	0	0	2	1	0	0	0	0	0	0	0	2	0	0	0	0	1	0	0	0	0	0	0	1	0	0	0	2	0	0	0	0	0	0	0	0
DF	genotype 611	0	0	0	1	0	0	0	2	0	0	0	2	2	1	0	0	0	0	0	2	0	0	0	2	0	0	0	1	0	0	0	2	2	0	0	0	0	0	0	2	0	0	1	0	2	0	0	0
E. edulis_MI	genotype 07.9	0	0	0	0	0	0	0	0	0	0	0	0	0	0	0	0	0	0	2	0	0	1	0	2	0	1	0	0	0	0	0	0	0	0	0	0	0	0	0	2	0	0	0	0	0	0	0	0
Tiller	genotype 03.4	1	0	0	0	0	0	0	2	0	0	0	0	0	0	0	0	0	0	0	0	1	0	0	2	1	0	0	0	0	0	0	0	0	0	0	0	0	0	0	2	0	0	0	0	0	1	0	0
Hybrid_EO	genotype 06.2	0	0	0	0	0	0	0	0	0	0	0	0	0	0	0	0	NA	0	0	0	0	0	1	2	0	0	0	0	0	0	1	0	0	NA	0	0	0	0	0	2	0	0	1	0	0	0	0	0
E. edulis_RN	genotype 03.8	1	0	0	0	0	0	0	2	0	0	0	0	0	0	1	0	0	0	1	0	0	0	0	2	1	0	0	0	0	0	1	0	0	0	0	0	0	0	0	2	0	0	0	0	0	0	0	0
E. edulis_RN	genotype 250	1	0	NA	0	0	NA	0	1	NA	0	0	0	0	0	0	1	0	0	0	0	0	2	0	2	0	1	0	0	1	0	0	0	0	0	0	1	NA	0	0	2	0	0	0	0	0	NA	0	0
E.espiritosantensis	genotype p15	0	0	0	2	0	0	0	0	0	0	0	0	1	0	0	2	0	0	0	0	0	0	0	0	0	0	0	0	0	0	0	1	0	0	0	0	2	0	0	0	0	0	0	1	0	0	0	0
Santa Marta	genotype 01	0	0	0	0	0	0	0	2	0	0	0	0	0	0	1	0	0	0	0	0	0	0	0	2	0	1	0	0	0	0	0	0	0	0	0	1	0	1	0	2	0	0	0	0	0	0	0	0
Santa Marta	genotype 06	2	0	0	0	0	0	0	0	0	0	0	0	0	0	1	0	0	0	0	0	1	0	0	2	0	1	0	0	0	0	0	0	0	0	2	0	0	1	0	2	0	0	0	0	0	0	0	0
E. edulis_GUA	genotype 3	1	0	0	0	0	0	0	1	0	0	0	0	0	0	0	0	0	0	1	0	0	1	0	2	0	0	0	0	1	0	0	NA	0	0	NA	1	0	NA	0	2	0	0	0	0	0	0	0	0
E. edulis_ALE	genotype 7	1	0	0	0	0	0	0	0	0	0	0	0	0	0	1	2	0	0	0	0	0	0	0	2	0	0	0	0	0	0	0	0	0	0	1	0	0	0	0	2	0	0	0	0	0	0	0	0
DF	genotype 610	0	0	0	2	0	0	0	2	0	0	0	NA	2	2	0	0	0	0	0	1	0	0	0	2	0	0	0	1	0	0	0	2	2	0	0	0	0	0	0	2	0	0	1	0	2	0	0	0
E. edulis_MI	genotype 01.2	2	0	0	0	0	0	0	1	0	0	0	0	0	0	0	1	0	0	0	0	1	0	0	2	0	0	0	0	0	0	2	0	0	0	0	0	0	0	0	2	0	0	0	0	0	0	0	0
Tiller	genotype p05	0	0	0	0	0	0	0	0	0	0	0	0	0	NA	0	0	0	0	0	0	2	0	1	2	0	0	0	0	2	0	0	0	0	0	0	0	0	0	0	2	0	0	0	0	0	0	0	0
Hybrid_EO	genotype h01	0	0	0	0	1	0	1	1	0	0	2	0	1	0	0	0	NA	1	1	0	0	0	1	2	0	0	2	0	1	0	0	0	0	2	0	0	0	0	0	2	0	1	0	0	0	0	0	0
E. edulis_RN	genotype 09.8	0	0	0	0	0	0	0	0	0	0	0	0	0	0	1	1	0	0	0	0	0	0	0	2	2	0	1	0	0	0	0	0	0	0	0	1	0	1	0	2	0	0	0	0	0	0	0	0
Possible Hybrid	genotype 12.7	0	0	0	0	0	0	0	0	0	0	0	0	0	0	0	0	0	0	0	0	1	1	0	2	0	0	0	0	0	1	0	0	0	0	0	0	0	0	1	2	0	0	0	0	0	0	0	0
E.espiritosantensis	genotype p4	0	0	0	2	0	0	0	0	0	1	0	0	0	0	0	2	0	1	0	0	NA	0	0	1	0	0	0	0	0	0	0	0	0	0	0	0	0	0	0	0	0	0	0	1	0	0	0	0
E.espiritosantensis	genotype p16	1	0	0	2	0	0	0	0	0	1	0	0	0	0	0	2	0	2	0	0	0	1	0	0	0	0	0	0	0	0	0	0	0	0	0	0	2	0	0	0	0	0	0	1	0	0	0	0
Santa Marta	genotype 02	0	0	0	0	0	1	0	0	0	0	0	0	0	0	0	0	0	0	0	0	1	1	0	2	0	1	0	0	0	0	0	0	0	0	0	1	0	0	0	2	0	0	0	0	0	0	0	0
Santa Marta	genotype 09	0	0	0	0	0	0	0	0	0	0	0	0	0	0	1	0	0	0	0	0	0	0	0	2	0	0	0	0	0	0	0	0	0	0	NA	1	0	0	0	2	0	0	0	0	0	0	0	0
E. edulis_GUA	genotype 5	1	0	0	0	0	0	0	0	0	0	0	0	0	0	0	0	0	0	0	0	0	0	0	2	0	0	0	0	1	0	0	0	0	0	0	1	0	0	0	2	0	0	0	0	0	0	0	0
DF	genotype 622	0	0	0	2	0	0	0	2	0	0	0	2	2	1	0	0	0	0	0	2	NA	0	0	2	0	0	0	1	0	2	0	2	2	0	0	0	0	0	0	2	0	0	1	0	2	0	0	0
DF	genotype 602.1	1	0	0	2	0	0	0	2	0	0	0	2	2	2	0	0	0	0	0	1	0	0	0	2	0	0	0	2	0	1	0	2	2	0	0	0	0	0	0	2	0	0	2	0	2	0	0	0
E. edulis_MI	genotype 09.9	0	0	0	0	0	0	0	0	0	0	0	0	0	0	0	1	0	0	2	0	1	0	0	2	0	1	0	0	0	0	0	0	0	0	0	0	0	1	0	2	0	0	0	0	0	0	0	0
Hybrid_EO	genotype h01.1	2	0	1	0	0	0	0	1	0	0	0	0	0	0	0	0	0	0	0	0	0	0	0	2	0	0	0	0	1	0	0	0	0	0	0	0	0	0	0	2	0	0	2	0	0	0	0	0
E. edulis_RN	genotype 08.8	0	0	0	0	0	0	0	0	0	0	0	0	0	0	1	0	0	0	0	0	0	1	0	2	0	0	0	0	0	0	0	0	0	0	0	2	0	0	0	2	0	0	0	0	0	0	0	0
Possible Hybrid	genotype 13.7	2	0	NA	0	0	0	0	NA	0	0	0	0	0	0	0	0	0	0	0	0	0	0	0	2	0	0	0	0	0	0	0	0	0	0	0	0	0	0	0	2	0	0	0	0	0	0	0	0
E.espiritosantensis	genotype p5	0	0	0	2	0	0	0	0	0	1	0	0	0	0	0	2	0	1	0	0	0	0	0	0	0	0	0	0	0	0	0	0	0	0	0	0	2	0	0	0	0	0	0	1	0	0	0	0
Santa Marta	genotype 03	1	0	0	0	0	0	0	0	0	0	0	0	0	0	1	0	0	0	0	0	1	0	0	2	0	0	0	0	0	0	0	0	0	0	0	1	0	2	0	2	0	0	0	0	0	0	0	0
Santa Marta	genotype 08	0	0	0	0	0	0	0	1	0	0	0	0	0	0	1	0	0	0	0	0	0	0	0	2	0	0	0	0	1	0	0	0	0	0	0	1	0	2	0	2	0	0	0	0	0	0	0	0
E. edulis_GUA	genotype 8	0	0	0	0	0	0	0	1	0	0	0	0	0	0	1	1	0	0	1	0	1	2	0	2	0	0	0	0	1	0	0	0	0	0	0	0	0	NA	0	2	0	0	0	0	0	0	0	0
DF	genotype 620	0	0	0	2	0	0	0	2	0	0	0	2	2	1	0	0	0	0	0	2	0	0	0	2	0	0	0	2	0	1	0	2	2	0	0	0	0	0	0	2	0	0	1	0	2	0	0	0
E. edulis_MI	genotype 01.9	0	0	0	0	0	0	0	0	0	0	0	0	0	0	1	1	0	0	0	0	0	2	0	2	0	1	0	0	0	0	0	0	0	0	0	2	0	0	0	2	0	0	0	0	0	0	0	0
Tiller	genotype p04	2	0	0	0	0	0	0	2	0	0	0	0	0	0	0	1	0	0	1	0	0	0	0	2	0	NA	0	0	0	0	0	0	0	0	0	0	0	2	0	2	0	0	0	0	0	2	0	0
Hybrid_EO	genotype h05	0	0	0	0	0	0	0	1	0	0	0	0	0	0	0	0	0	0	0	0	0	0	0	2	0	0	0	0	0	NA	0	0	0	0	0	0	0	0	0	2	0	0	1	0	0	2	0	0
E. edulis_RN	genotype 12.8	0	0	0	0	0	0	0	0	0	0	0	0	0	0	0	0	0	0	2	0	0	1	0	2	0	0	0	0	0	0	0	0	0	0	1	1	0	0	0	2	0	0	0	0	0	0	0	0
Possible Hybrid	genotype 14.7	1	0	0	0	0	0	0	0	0	0	0	0	0	0	0	0	0	0	0	0	0	0	0	2	0	0	0	0	0	0	0	0	0	0	0	0	0	0	0	2	0	0	0	0	0	0	0	0
E.espiritosantensis	genotype p7	0	0	0	2	0	0	0	0	0	1	0	0	1	0	0	2	0	1	0	0	1	0	0	0	0	0	0	0	0	1	0	0	0	0	0	0	2	0	0	0	0	0	0	1	0	0	0	0
E.espiritosantensis	genotype p18	1	0	0	2	0	0	0	0	0	2	0	0	0	0	0	2	0	2	0	0	0	0	0	0	0	0	0	0	0	0	0	0	0	0	0	0	NA	0	0	0	0	0	0	1	0	0	0	0
Santa Marta	genotype 02.1	0	0	0	0	0	0	0	1	0	0	0	0	0	0	1	0	0	0	1	0	0	1	0	2	0	0	0	0	0	0	0	0	0	0	1	1	0	0	0	2	0	0	0	0	0	0	0	0
Santa Marta	genotype 06.1	1	0	0	0	0	0	0	0	0	0	0	0	0	0	0	1	0	0	0	0	0	0	0	2	0	0	0	0	0	0	0	0	0	0	2	0	0	1	0	2	0	0	0	0	0	0	0	0
E. edulis_GUA	genotype 10.1	1	0	0	0	0	0	0	0	0	0	0	0	0	0	0	0	0	0	1	0	0	0	0	2	0	0	0	0	1	0	1	0	0	0	0	2	0	0	0	2	0	0	2	0	0	0	0	0
DF	genotype 604	0	0	0	2	0	0	0	2	0	0	0	2	2	1	0	0	0	0	0	2	0	1	0	2	0	0	0	0	0	1	0	2	2	0	0	0	0	0	0	2	0	0	2	0	2	0	0	0
E. edulis_MI	genotype 10.9	1	0	0	0	0	0	0	0	0	0	0	0	0	0	1	0	0	0	0	0	0	1	0	2	0	2	0	0	0	0	0	0	0	0	0	1	0	0	0	2	0	0	0	0	0	0	0	0
E. edulis_MI	genotype 02.9	0	0	0	0	0	0	NA	0	0	0	0	0	0	0	1	1	0	0	0	0	0	0	0	2	0	0	0	0	1	0	0	0	0	0	0	2	0	0	1	2	0	0	0	0	0	NA	0	0
Tiller	genotype p08	2	0	1	0	0	0	0	0	0	0	0	0	0	0	0	0	0	0	1	0	0	0	0	2	2	0	0	0	0	0	0	0	0	0	0	0	0	1	0	2	0	0	1	0	0	2	0	0
RJ	genotype 426	1	0	0	0	1	0	0	1	0	0	2	0	1	2	0	0	0	0	0	0	0	0	0	2	0	0	2	0	1	0	0	0	0	2	0	0	0	0	1	2	0	2	0	0	0	0	0	2
E. edulis_RN	genotype 07.8	0	0	0	0	0	0	0	0	0	0	0	0	0	0	1	0	0	0	0	0	0	1	0	2	0	1	0	0	1	0	0	0	0	0	0	0	0	0	0	2	0	0	0	0	0	0	0	0
Possible Hybrid	genotype 15.7	1	0	0	0	0	0	0	0	0	0	0	0	0	0	0	0	0	0	0	0	0	1	0	2	0	0	0	0	1	0	0	0	0	0	0	0	0	0	1	2	0	0	0	0	0	0	0	0
E.espiritosantensis	genotype p8	1	0	0	2	0	0	0	0	0	1	0	0	0	0	0	2	0	2	0	0	0	0	0	0	0	0	0	0	0	0	0	0	0	0	0	0	2	0	0	0	0	0	0	2	0	0	0	0
Santa Marta	genotype 03.1	1	0	0	0	0	0	0	2	0	0	0	0	0	0	1	0	0	0	0	0	0	1	0	2	0	1	0	0	0	0	0	0	0	0	0	1	0	2	0	2	0	0	0	0	0	0	0	0
Santa Marta	genotype 01.1	0	0	0	0	0	0	0	0	0	0	1	0	0	0	1	1	0	0	0	0	0	0	0	2	0	1	0	0	0	0	1	0	0	0	0	0	0	0	0	2	0	0	0	0	0	0	0	0
E. edulis_ALE	genotype 1.2	0	0	0	0	0	0	0	0	0	0	0	0	0	0	2	1	0	0	1	0	0	0	0	2	0	0	0	0	0	0	1	0	0	0	0	2	0	0	0	2	0	0	0	0	0	0	0	0
DF	genotype 609	0	0	0	2	0	0	0	2	0	0	0	2	2	1	0	0	0	0	0	2	0	0	0	2	0	0	0	1	0	1	0	2	2	0	0	0	0	NA	0	2	0	0	1	NA	2	0	0	0
E. edulis_MI	genotype 11.9	0	0	0	0	0	0	0	0	0	0	0	0	0	0	1	1	0	0	2	0	0	2	0	2	0	0	0	0	0	0	0	0	0	0	0	0	0	0	0	2	0	0	0	0	0	0	0	0
E. edulis_MI	genotype 03.9	0	0	0	0	0	0	0	0	0	0	0	0	0	0	0	0	0	0	0	0	0	2	0	2	0	0	0	0	0	0	0	0	0	0	0	1	NA	0	1	2	0	0	0	0	0	0	0	0
Tiller	genotype p09	2	0	0	0	0	0	0	1	0	0	0	0	0	0	0	1	0	0	0	0	0	0	0	2	2	0	0	0	1	0	0	0	0	0	0	0	0	1	0	2	0	0	0	0	0	2	0	0
RJ	genotype 425	0	0	0	0	1	0	0	1	0	1	1	0	1	1	0	0	0	1	1	0	0	1	1	2	0	0	1	0	1	0	0	0	0	1	0	0	0	0	1	2	0	1	0	0	0	0	0	1
E. edulis_RN	genotype 04.8	0	0	0	0	0	0	0	0	0	0	0	0	0	0	1	0	0	0	1	0	1	1	0	2	0	0	0	0	0	0	0	0	0	0	1	0	0	0	0	2	0	0	0	0	0	0	0	0
Possible Hybrid	genotype 18.7	1	0	0	1	0	0	0	0	0	1	0	0	0	0	0	2	0	1	0	0	1	0	0	1	0	0	0	0	0	0	0	0	0	0	0	0	0	0	0	1	0	0	0	0	0	0	0	0
E.espiritosantensis	genotype p11	1	0	0	2	0	0	0	0	0	2	0	0	0	0	0	2	0	2	0	0	0	0	0	0	0	0	NA	0	0	0	0	0	0	0	0	0	2	0	0	0	0	0	0	2	0	0	0	0
Santa Marta	genotype 05	0	0	0	0	0	0	0	0	0	0	0	0	0	0	1	0	0	0	0	0	0	1	0	2	1	1	0	0	0	0	1	0	0	0	0	0	0	0	1	2	0	0	0	0	0	0	0	0
Santa Marta	genotype 10	0	0	0	0	NA	0	0	0	0	0	0	NA	0	0	2	0	0	0	0	0	0	0	0	2	2	0	0	0	0	0	0	0	0	NA	0	1	0	2	0	2	0	0	NA	NA	0	0	0	0
E. edulis_ALE	genotype 15	0	0	0	0	0	0	0	0	0	0	0	0	0	0	1	1	0	0	1	0	0	0	0	2	0	0	0	0	0	0	0	0	0	0	0	1	0	0	0	2	0	0	0	0	0	0	0	0
DF	genotype 612	0	0	0	2	0	0	0	2	0	0	0	2	2	1	0	0	0	0	0	2	0	0	0	2	0	0	0	2	0	0	0	NA	2	0	0	0	0	0	0	2	0	0	2	0	2	0	0	0
E. edulis_MI	genotype 02_2	0	0	0	0	0	0	0	0	0	0	0	0	0	0	1	2	0	0	0	0	1	1	0	2	0	0	0	0	0	0	1	0	0	0	0	0	0	0	0	2	0	0	0	0	0	0	0	0
Tiller	genotype 01.4	1	0	0	0	0	0	0	0	0	0	0	0	0	0	0	2	0	0	1	0	0	1	0	2	2	0	0	0	0	NA	0	0	0	0	0	0	0	0	0	2	0	0	1	0	0	0	0	0
Hybrid_EO	genotype 03_2	0	0	NA	0	0	0	0	1	0	0	0	NA	0	0	0	1	0	2	1	0	0	2	1	2	1	0	0	0	0	0	0	0	0	0	0	NA	0	0	0	2	0	0	0	0	0	0	0	0
RJ	genotype 418	0	0	0	0	1	0	0	1	0	1	2	0	1	1	0	0	0	0	0	0	0	0	0	2	0	0	2	0	2	0	0	0	0	2	0	0	0	0	1	2	0	1	0	0	0	0	0	2
[truncated: 2,936 more columns]
